# Supplementary material for: Bone marrow stromal cells in Modic type 1 changes promote neurite outgrowth
Source: Front Cell Dev Biol. 2023 Oct 25;11:1286280. doi: 10.3389/fcell.2023.1286280 (PMC10641389; doi:10.3389/fcell.2023.1286280)
Supplement: Supplementary file 1 [file Table2.XLSX]

## Sheet: Sheet4
	TRKA			BDNF			TRKA			Sortilin			NGFR			NES			LAMB			TUBB3				NEUROD1				NGF				TRKC
Fixed effects (type III)	P value	P value summary	F (DFn, DFd)	P value	P value summary	F (DFn, DFd)	P value	P value summary	F (DFn, DFd)	P value	P value summary	F (DFn, DFd)	P value	P value summary	F (DFn, DFd)	P value	P value summary	F (DFn, DFd)	P value	P value summary	F (DFn, DFd)	P value	P value summary	Statistically significant (P < 0.05)?	F (DFn, DFd)	P value	P value summary	Statistically significant (P < 0.05)?	F (DFn, DFd)	P value	P value summary	Statistically significant (P < 0.05)?	F (DFn, DFd)	P value	P value summary	Statistically significant (P < 0.05)?	F (DFn, DFd)
Day	0.0276	*	F (1.157, 6.943) = 7.372	0.001	**	F (2, 12) = 12.96	0.5265	ns	F (2, 18) = 0.6650	0.0456	*	F (2, 12) = 4.038	0.3497	ns	F (2, 12) = 1.148	0.0932	ns	F (2, 4) = 4.552	0.0301	*	F (2, 4) = 9.536	0.0018	**	Yes	F (2, 4) = 45.07	<0.0001	****	Yes	F (2, 10) = 29.67	0.1858	ns	No	F (2, 10) = 2.001	0.3593	ns	No	F (1.230, 7.381) = 1.039
Group	0.707	ns	F (1, 6) = 0.1554	0.8381	ns	F (1, 6) = 0.04553	0.9913	ns	F (1, 18) = 0.0001214	0.9933	ns	F (1, 6) = 7.645e-005	0.9451	ns	F (1, 6) = 0.005154	0.3694	ns	F (1, 6) = 0.9415	0.2422	ns	F (1, 6) = 1.683	0.8072	ns	No	F (1, 6) = 0.06502	0.0084	**	Yes	F (1, 10) = 10.71	0.2134	ns	No	F (1, 6) = 1.937	0.7231	ns	No	F (1, 6) = 0.1380
Day x Group	0.3918	ns	F (2, 12) = 1.014	0.776	ns	F (2, 12) = 0.2591	0.9715	ns	F (2, 18) = 0.02894	0.1574	ns	F (2, 12) = 2.165	0.7844	ns	F (2, 12) = 0.2479	0.6337	ns	F (2, 4) = 0.5124	0.487	ns	F (2, 4) = 0.8660	0.9687	ns	No	F (2, 4) = 0.03200	0.0669	ns	No	F (2, 10) = 3.587	0.1304	ns	No	F (2, 10) = 2.515	0.8414	ns	No	F (2, 12) = 0.1751
Random effects	SD	Variance		SD	Variance		SD	Variance		SD	Variance		SD	Variance		SD	Variance		SD	Variance		SD	Variance			SD	Variance			SD	Variance			SD	Variance
Patient	0.4356	0.1897		0.4495	0.202		0	0		0.2281	0.05201		0.8278	0.6852		0.4931	0.2432		0.08808	0.007758		0.03679	0.001354			0	0			0.5644	0.3186			0.954	0.9101
Residual	0.4615	0.213		0.4847	0.235		2.57	6.606		0.25	0.06249		1.433	2.055		0.7577	0.574		0.2191	0.048		0.1327	0.01762			0.168	0.02823			0.6934	0.4808			1.365	1.864
Difference between column means
Predicted mean of Ctrl BMSC	-0.296			0.7522			-0.2487			0.186			0.5704			-1.088			0.09804			0.4361				0.5754				-0.2812				-0.2862
Predicted mean of MC1 BMSC	-0.1536			0.6723			-0.2602			0.1877			0.6299			-0.5397			-0.07934			0.4166				0.2856				0.4223				-0.6112
Difference between predicted means	-0.1423			0.07989			0.01156			-0.001669			-0.05942			-0.548			0.1774			0.0195				0.2899				-0.7034				0.3251
SE of difference	0.3611			0.3744			1.049			0.1908			0.8277			0.5648			0.1367			0.07649				0.08856				0.5054				0.8751
95% CI of difference	-1.026 to 0.7411			-0.8363 to 0.9960			-2.193 to 2.216			-0.4686 to 0.4653			-2.085 to 1.966			-1.930 to 0.8340			-0.1572 to 0.5120			-0.1677 to 0.2067				0.09255 to 0.4872				-1.940 to 0.5332				-1.816 to 2.466

## Sheet: Sheet6
	Neurotrophic Receptors															Neurotrophic Factors															Neurotrophins
	TRKA															BDNF															Sortilin
	Fixed effects (type III)		P value	P value summary	F (DFn, DFd)	Random Effects		SD	Variance	Difference group means	Difference between predicted means	SE of difference	95% CI of difference			Fixed effects (type III)		P value	P value summary	F (DFn, DFd)	Random Effects		SD	Variance	Difference group means	Difference between predicted means	SE of difference	95% CI of difference			Fixed effects (type III)		P value	P value summary	F (DFn, DFd)	Random Effects		SD	Variance	Difference group means	Difference between predicted means	SE of difference	95% CI of difference
		Day	0.0276	*	F (1.157, 6.943) = 7.372		Patient	0.4356	0.1897		-0.1423	0.3611	-1.026 to 0.7411				Day	0.001	**	F (2, 12) = 12.96		Patient	0.4495	0.202		0.07989	0.3744	-0.8363 to 0.9960				Day	0.0456	*	F (2, 12) = 4.038		Patient	0.2281	0.05201		-0.001669	0.1908	-0.4686 to 0.4653
		Group	0.707	ns	F (1, 6) = 0.1554		Residual	0.4615	0.213								Group	0.8381	ns	F (1, 6) = 0.04553		Residual	0.4847	0.235								Group	0.9933	ns	F (1, 6) = 7.645e-005		Residual	0.25	0.06249
		Day x Group	0.3918	ns	F (2, 12) = 1.014												Day x Group	0.776	ns	F (2, 12) = 0.2591												Day x Group	0.1574	ns	F (2, 12) = 2.165
	TRKB															NGF															LAMB
	Fixed effects (type III)		P value	P value summary	F (DFn, DFd)	Random Effects		SD	Variance	Difference group means	Difference between predicted means	SE of difference	95% CI of difference			Fixed effects (type III)		P value	P value summary	F (DFn, DFd)	Random Effects		SD	Variance	Difference group means	Difference between predicted means	SE of difference	95% CI of difference			Fixed effects (type III)		P value	P value summary	F (DFn, DFd)	Random Effects		SD	Variance	Difference group means	Difference between predicted means	SE of difference	95% CI of difference
		Day	0.5265	ns	F (2, 18) = 0.6650		Patient	0	0		0.01156	1.049	-2.193 to 2.216				Day	0.1858	ns	F (2, 10) = 2.001		Patient	0.5644	0.3186		-0.7034	0.5054	-1.940 to 0.5332				Day	0.0301	*	F (2, 4) = 9.536		Patient	0.08808	0.007758		0.1774	0.1367	-0.1572 to 0.5120
		Group	0.9913	ns	F (1, 18) = 0.0001214		Residual	2.57	6.606								Group	0.2134	ns	F (1, 6) = 1.937		Residual	0.6934	0.4808								Group	0.2422	ns	F (1, 6) = 1.683		Residual	0.2191	0.048
		Day x Group	0.9715	ns	F (2, 18) = 0.02894												Day x Group	0.1304	ns	F (2, 10) = 2.515												Day x Group	0.487	ns	F (2, 4) = 0.8660
	TRKC																														NES
	Fixed effects (type III)		P value	P value summary	F (DFn, DFd)	Random Effects		SD	Variance	Difference group means	Difference between predicted means	SE of difference	95% CI of difference																		Fixed effects (type III)		P value	P value summary	F (DFn, DFd)	Random Effects		SD	Variance	Difference group means	Difference between predicted means	SE of difference	95% CI of difference
		Day	0.3593	ns	F (1.230, 7.381) = 1.039		Patient	0.954	0.9101		0.3251	0.8751	-1.816 to 2.466																			Day	0.0932	ns	F (2, 4) = 4.552		Patient	0.4931	0.2432		-0.548	0.5648	-1.930 to 0.8340
		Group	0.7231	ns	F (1, 6) = 0.1380		Residual	1.365	1.864																							Group	0.3694	ns	F (1, 6) = 0.9415		Residual	0.7577	0.574
		Day x Group	0.8414	ns	F (2, 12) = 0.1751																											Day x Group	0.6337	ns	F (2, 4) = 0.5124
	NGFR																														NEUROD1
	Fixed effects (type III)		P value	P value summary	F (DFn, DFd)	Random Effects		SD	Variance	Difference group means	Difference between predicted means	SE of difference	95% CI of difference																		Fixed effects (type III)		P value	P value summary	F (DFn, DFd)	Random Effects		SD	Variance	Difference group means	Difference between predicted means	SE of difference	95% CI of difference
		Day	0.3497	ns	F (2, 12) = 1.148		Patient	0.8278	0.6852		-0.05942	0.8277	-2.085 to 1.966																			Day	<0.0001	****	F (2, 10) = 29.67		Patient	0	0		0.2899	0.08856	0.09255 to 0.4872
		Group	0.9451	ns	F (1, 6) = 0.005154		Residual	1.433	2.055																							Group	0.0084	**	F (1, 10) = 10.71		Residual	0.168	0.02823
		Day x Group	0.7844	ns	F (2, 12) = 0.2479																											Day x Group	0.0669	ns	F (2, 10) = 3.587
																															Sortilin
																															Fixed effects (type III)		P value	P value summary	F (DFn, DFd)	Random Effects		SD	Variance	Difference group means	Difference between predicted means	SE of difference	95% CI of difference
																																Day	0.0456	*	F (2, 12) = 4.038		Patient	0.2281	0.05201		-0.001669	0.1908	-0.4686 to 0.4653
																																Group	0.9933	ns	F (1, 6) = 7.645e-005		Residual	0.25	0.06249
																																Day x Group	0.1574	ns	F (2, 12) = 2.165
																															TUBB3
																															Fixed effects (type III)		P value	P value summary	F (DFn, DFd)	Random Effects		SD	Variance	Difference group means	Difference between predicted means	SE of difference	95% CI of difference
																																Day	0.0018	**	F (2, 4) = 45.07		Patient	0.03679	0.001354		0.0195	0.07649	-0.1677 to 0.2067
																																Group	0.8072	ns	F (1, 6) = 0.06502		Residual	0.1327	0.01762
																																Day x Group	0.9687	ns	F (2, 4) = 0.03200
