# Supplementary material for: Bone marrow stromal cells in Modic type 1 changes promote neurite outgrowth
Source: Front Cell Dev Biol. 2023 Oct 25;11:1286280. doi: 10.3389/fcell.2023.1286280 (PMC10641389; doi:10.3389/fcell.2023.1286280)
Supplement: Supplementary file 2 [file Table3.XLSX]

## Sheet: Co-culture 6 patients
Raw data: average of neurite outgrowth measurement of 3 images per well
	Raw values		Day 0						Day 1						Day 4						Day 6						day 8
			88	98	122	103	138	126	88	98	122	103	138	126	88	98	122	103	138	126	88	98	122	103	138	126	88	98	122	103	138	126
		Ctrl	832532	504910	389366	571049	957209	600493	1.18197e+06	900041	668406	microscope problems	microscope problems	1.22838e+06	1.10145e+06	1.97454e+06	1.00728e+06	427022	1.70119e+06	2.88619e+06	2.02813e+06	3.05382e+06	784416	603242	1.56511e+06	3.03725e+06	2.92707e+06	2.28981e+06	1.14843e+06	1.26082e+06	3.1583e+06	3.77721e+06
		MC1	430445	220378	459457	1.05046e+06	554834	339539	1.46702e+06	819923	1.04428e+06	microscope problems	microscope problems	723833	848255	1.77511e+06	1.46623e+06	1.06389e+06	1.91373e+06	2.58924e+06	2.95477e+06	2.18314e+06	1.24939e+06	1.18401e+06	1.63891e+06	3.49484e+06	3.35749e+06	2.35386e+06	1.81182e+06	2.35612e+06	2.91622e+06	3.61995e+06
	Normalized to day 0 (ratio)		Day 0						Day 1						Day 4						Day 6						day 8
			88	98	122	103	138	126	88	98	122	103	138	126	88	98	122	103	138	126	88	98	122	103	138	126	88	98	122	103	138	126
		Ctrl	1	1	1	1	1	1	1.41973	1.78258	1.71665	microscope problems	microscope problems	2.04562	1.32301	3.91067	2.58697	0.747785	1.77724	4.80636	2.4361	6.04825	2.0146	1.05638	1.63507	5.05792	3.51587	4.53508	2.94948	2.20789	3.29949	6.29017
		MC1	1	1	1	1	1	1	3.40814	3.72053	2.27285	microscope problems	microscope problems	2.13181	1.97065	8.05484	3.19122	1.01278	3.44919	7.62575	6.86446	9.90632	2.71927	1.12713	2.95388	10.2929	7.80003	10.681	3.94339	2.24294	5.25602	10.6614
